# Supplementary material for: The Seed Development Factors TT2 and MYB5 Regulate Heat Stress Response in Arabidopsis
Source: Genes (Basel). 2021 May 15;12(5):746. doi: 10.3390/genes12050746 (PMC8156827; doi:10.3390/genes12050746)
Supplement: Supplementary file 1 [file genes-12-00746-s001.zip]

Archive with 3 entries (3 files):
- Copie de Supplementary table 7f.xlsx
- Supplementary data.f.pdf
- Supplementary table 4f.xlsx
