# Supplementary material for: The Seed Development Factors TT2 and MYB5 Regulate Heat Stress Response in Arabidopsis
Source: Genes (Basel). 2021 May 15;12(5):746. doi: 10.3390/genes12050746 (PMC8156827; doi:10.3390/genes12050746)
Supplement: Supplementary file 1 [file genes-12-00746-s001.zip › Copie de Supplementary table 7f.xlsx]

## Sheet: Feuil1
Supplemental Table 7: Genes belonging to the different GRNs controlled by TT2. Genes in red are also members of the "HSFA2 common stress cluster".
Identifier	Description
Upregulated GRNS
GRN "response to stress"
AT1G02930	EARLY RESPONSIVE TO DEHYDRATION 11 (ERD11), ARABIDOPSIS GLUTATHIONE S-TRANSFERASE 1 (ATGST1)
AT1G14960	Polyketide cyclase/dehydrase and lipid transport superfamily protein
AT1G16030	HEAT SHOCK PROTEIN 70B (Hsp70b)
AT1G18330	EARLY-PHYTOCHROME-RESPONSIVE1 (EPR1)
AT1G52040	MYROSINASE-BINDING PROTEIN 1 (MBP1)
AT1G52560	HSP20-like chaperones superfamily protein
AT1G53540	HSP20-like chaperones superfamily protein
AT1G54050	HSP20-like chaperones superfamily protein
AT1G62480	Vacuolar calcium-binding protein-like protein
AT1G63750	Disease resistance protein (TIR-NBS-LRR class) family
AT1G63860	Disease resistance protein (TIR-NBS-LRR class) family
AT1G71030	MYB-LIKE 2 (MYBL2)
AT1G71040	LOW PHOSPHATE ROOT2 (LPR2)
AT1G72060	serine-type endopeptidase inhibitor
AT1G74310	HEAT SHOCK PROTEIN 101 (HSP101)
AT1G75830	PLANT DEFENSIN 1.1 (PDF1.1)
AT1G76180	EARLY RESPONSE TO DEHYDRATION 14 (ERD14)
AT2G14170	ALDEHYDE DEHYDROGENASE 6B2 (ALDH6B2)
AT2G15080	RECEPTOR LIKE PROTEIN 19 (AtRLP19);RECEPTOR LIKE PROTEIN 19 (RLP19)
AT2G16060	HEMOGLOBIN 1 (HB1)
AT2G19310	HSP20-like chaperones superfamily protein
AT2G20560	DNAJ heat shock family protein
AT2G21490	DEHYDRIN LEA (LEA)
AT2G26150	HEAT SHOCK TRANSCRIPTION FACTOR A2 (HSFA2)
AT2G29500	HSP20-like chaperones superfamily protein
AT2G32120	HEAT-SHOCK PROTEIN 70T-2 (HSP70T-2)
AT2G33060	RECEPTOR LIKE PROTEIN 27 (RLP27)
AT2G40000	ORTHOLOG OF SUGAR BEET HS1 PRO-1 2 (HSPRO2)
AT2G43535	Encodes a defensin-like (DEFL) family protein
AT2G47180	GALACTINOL SYNTHASE 1 (AtGolS1)
AT3G09350	FES1A (Fes1A)
AT3G10020	unknown protein
AT3G10280	3-KETOACYL-COA SYNTHASE 14 (KCS14)
AT3G12500	BASIC CHITINASE (ATHCHIB), PATHOGENESIS-RELATED 3 (PR3)
AT3G12580	HEAT SHOCK PROTEIN 70 (HSP70)
AT3G15450	aluminum induced protein with YGL and LRDR motifs
AT3G16450	JACALIN-RELATED LECTIN 33 (JAL33)
AT3G16770	ETHYLENE-RESPONSIVE ELEMENT BINDING PROTEIN (ATEBP), ETHYLENE RESPONSE FACTOR 72 (ERF72)
AT3G24500	MULTIPROTEIN BRIDGING FACTOR 1C (MBF1C) MULTIPROTEIN BRIDGING FACTOR 1C (MBF1C); (ATMBF1C)
AT3G28740	CYTOCHROME P450, FAMILY 81, SUBFAMILY D, POLYPEPTIDE 11 (CYP81D11)
AT3G30775	EARLY RESPONSIVE TO DEHYDRATION 5 (ERD5), PROLINE DEHYDROGENASE 1 (PDH1)
AT3G46230	HEAT SHOCK PROTEIN 17.4 (HSP17.4)
AT3G47340	ARABIDOPSIS THALIANA GLUTAMINE-DEPENDENT ASPARAGINE SYNTHASE 1 (AT-ASN1)
AT3G48360	BTB AND TAZ DOMAIN PROTEIN 2 (bt2)
AT3G51910	HEAT SHOCK TRANSCRIPTION FACTOR A7A (HSFA7A)
AT4G11650	OSMOTIN 34 (ATOSM34)
AT4G12400	HOP3 (Hop3)
AT4G22212	Encodes a defensin-like (DEFL) family protein
AT4G23680	Polyketide cyclase/dehydrase and lipid transport superfamily protein
AT4G25200	MITOCHONDRION-LOCALIZED SMALL HEAT SHOCK PROTEIN 23.6 (ATHSP23.6-MITO)
AT4G31800	WRKY DNA-BINDING PROTEIN 18 (WRKY18)
AT4G35770	ARABIDOPSIS THALIANA SENESCENCE 1 (ATSEN1)
AT5G01600	FERRETIN 1 (FER1)
AT5G02840	REVEILLE 4 (RVE4)
AT5G03720	ARABIDOPSIS THALIANA HEAT SHOCK TRANSCRIPTION FACTOR A3 (AT-HSFA3)
AT5G10140	FLOWERING LOCUS F (FLF)
AT5G12020	17.6 KDA CLASS II HEAT SHOCK PROTEIN (HSP17.6II)
AT5G12030	HEAT SHOCK PROTEIN 17.6A (HSP17.6A)
AT5G13930	TRANSPARENT TESTA 4 (TT4)
AT5G15330	SPX DOMAIN GENE 4 (SPX4)
AT5G20230	BLUE-COPPER-BINDING PROTEIN (BCB)
AT5G41740	Disease resistance protein (TIR-NBS-LRR class) family
AT5G46050	NRT1/ PTR FAMILY 5.2 (NPF5.2)
AT5G47390	KUODA1 (CHINESE FOR ENLARGE OR EXPAND) (KUA1)
AT5G48570	ROF2, ATFKBP65
AT5G51440	HSP20-like chaperones superfamily protein
AT5G52640	HEAT SHOCK PROTEIN 90.1 (HSP90.1)
AT5G57560	XYLOGLUCAN ENDOTRANSGLUCOSYLASE/HYDROLASE 22 (XTH22)
AT5G59780	MYB DOMAIN PROTEIN 59 (MYB59)
AT5G66400	RESPONSIVE TO ABA 18 (RAB18)
GRN "secondary metabolic process"
AT1G02920	GLUTATHIONE S-TRANSFERASE 7 (GSTF7)
AT1G02930	GLUTATHIONE S-TRANSFERASE 6 (GSTF6)
AT1G02940	GLUTATHIONE S-TRANSFERASE (CLASS PHI) 5 (GSTF5)
AT1G02950	GLUTATHIONE S-TRANSFERASE F4 (GSTF4)
AT1G06570	4-HYDROXYPHENYLPYRUVATE DIOXYGENASE (HPPD)
AT1G09480	similar to Eucalyptus gunnii alcohol dehydrogenase of unknown physiological function
AT1G09490	similar to Eucalyptus gunnii alcohol dehydrogenase of unknown physiological function
AT1G51410	similar to Eucalyptus gunnii alcohol dehydrogenase of unknown physiological function
AT1G61720	BANYULS (BAN)
AT1G66800	similar to Eucalyptus gunnii alcohol dehydrogenase of unknown physiological function
AT1G71030	MYB-LIKE 2 (MYBL2)
AT2G02930	GLUTATHIONE S-TRANSFERASE F3 (GSTF3)
AT2G30860	GLUTATHIONE S-TRANSFERASE PHI 9 (GSTF9)
AT2G30870	EARLY DEHYDRATION-INDUCED 13 (ERD13), GLUTATHIONE S-TRANSFERASE PHI 10 (GSTF10)
AT3G03190	GLUTATHIONE S-TRANSFERASE F11 (GSTF11)
AT3G51240	FLAVANONE 3-HYDROXYLASE (F3H), TRANSPARENT TESTA 6 (TT6)
AT3G55120	TRANSPARENT TESTA 5 (TT5), CHALCONE ISOMERASE (CHI)
AT3G62760	GLUTATHIONE S-TRANSFERASE 13 (ATGSTF13)
AT4G02520	GLUTATHIONE S-TRANSFERASE PHI 2 (GSTF2)
AT4G13770	REDUCED EPIDERMAL FLUORESCENCE 2 (REF2)
AT4G15340	PENTACYCLIC TRITERPENE SYNTHASE 1 (ATPEN1)
AT4G15370	PENTACYCLIC TRITERPENE SYNTHASE 2 (PEN2)
AT4G22880	LEUCOANTHOCYANIDIN DIOXYGENASE (LDOX)
AT4G24490	RAB GERANYLGERANYL TRANSFERASE ALPHA SUBUNIT 1 (ATRGTA1)
AT4G33360	FARNESOL DEHYDROGENASE (FLDH)
AT4G35420	DIHYDROFLAVONOL 4-REDUCTASE-LIKE1 (DRL1)
AT5G11260	ELONGATED HYPOCOTYL 5 (HY5)
AT5G13930	TRANSPARENT TESTA 4 (TT4), CHALCONE SYNTHASE (CHS)
AT5G17220	GLUTATHIONE S-TRANSFERASE PHI 12 (GSTF12)
AT5G19440	similar to Eucalyptus gunnii alcohol dehydrogenase of unknown physiological function
AT5G23010	METHYLTHIOALKYLMALATE SYNTHASE 1 (MAM1)
AT5G40760	GLUCOSE-6-PHOSPHATE DEHYDROGENASE 6 (G6PD6)
AT5G41820	RAB GERANYLGERANYL TRANSFERASE ALPHA SUBUNIT 2 (RGTA2)
AT5G42600	MARNERAL SYNTHASE 1 (MRN1)
AT5G42800	DIHYDROFLAVONOL 4-REDUCTASE (DFR)
AT5G48000	THALIANOL HYDROXYLASE 1 (THAH1)
AT5G48010	THALIANOL SYNTHASE 1 (THAS1)
Downregulated GRNs
GRN "response to stress"
AT1G05250	PEROXIDASE 2 (PRX2)
AT1G13340	IST1-LIKE 6 (ISTL6)
AT1G14210	Ribonuclease T2 family protein
AT1G14220	Ribonuclease T2 family protein
AT1G17420	LIPOXYGENASE 3 (LOX3)
AT1G20450	EARLY RESPONSIVE TO DEHYDRATION 10 (ERD10)
AT1G26820	RIBONUCLEASE 3 (RNS3)
AT1G45145	THIOREDOXIN H-TYPE 5 (TRX5)
AT1G51680	4-COUMARATE:COA LIGASE 1 (4CL1)
AT1G55020	LIPOXYGENASE 1 (LOX1)
AT1G68850	Peroxidase superfamily protein
AT1G70830	MLP-LIKE PROTEIN 28 (MLP28)
AT1G70880	Polyketide cyclase/dehydrase and lipid transport superfamily protein
AT1G72520	LIPOXYGENASE 4 (LOX4)
AT1G73680	ALPHA DIOXYGENASE (ALPHA DOX2)
AT1G77280	kinase with adenine nucleotide alpha hydrolases-like domain-containing protein
AT1G78000	SELENATE RESISTANT 1 (SEL1)
AT1G80820	CINNAMOYL COA REDUCTASE (CCR2)
AT2G02990	RIBONUCLEASE 1 (RNS1)
AT2G14610	PATHOGENESIS-RELATED GENE 1 (PR1)
AT2G17060	Disease resistance protein (TIR-NBS-LRR class) family
AT2G37040	PHE AMMONIA LYASE 1 (PAL1)
AT2G38380	Peroxidase superfamily protein
AT2G38390	Peroxidase superfamily protein
AT2G39780	RIBONUCLEASE 2 (RNS2)
AT2G43510	TRYPSIN INHIBITOR PROTEIN 1 (ATTI1)
AT3G01420	PLANT ALPHA DIOXYGENASE 1 (PADOX-1)
AT3G10340	PHENYLALANINE AMMONIA-LYASE 4 (PAL4)
AT3G12520	SULFATE TRANSPORTER 4;2 (SULTR4;2)
AT3G21240	4-COUMARATE:COA LIGASE 2 (4CL2)
AT3G22400	LIPOXYGENASE 5 (LOX5)
AT3G50970	LOW TEMPERATURE-INDUCED 30 (LTI30)
AT3G53260	PHENYLALANINE AMMONIA-LYASE 2 (PAL2)
AT4G21150	HAPLESS 6 (HAP6)
AT5G04230	PHENYL ALANINE AMMONIA-LYASE 3 (PAL3)
AT5G06720	PEROXIDASE 53 (PRX53)
AT5G06860	POLYGALACTURONASE INHIBITING PROTEIN 1 (PGIP1)
AT5G06960	TGACG MOTIF-BINDING FACTOR 5 (TGA5)
AT5G07390	RESPIRATORY BURST OXIDASE HOMOLOG A (RBOHA)
AT5G08470	PEROXISOME 1 (PEX1)
AT5G08590	SNF1-RELATED PROTEIN KINASE 2.1 (SNRK2.1)
AT5G09410	ETHYLENE INDUCED CALMODULIN BINDING PROTEIN (EICBP.B)
AT5G14130	Peroxidase superfamily protein
AT5G20830	SUCROSE SYNTHASE 1 (SUS1)
AT5G37500	GATED OUTWARDLY-RECTIFYING K+ CHANNEL (GORK)
AT5G51890	PEROXIDASE 66 (PRX66)
AT5G64110	Peroxidase superfamily protein
AT5G64120	PEROXIDASE 71 (PRX71)
GRN "secondary metabolic process"
AT1G03700	CASP-LIKE PROTEIN 1C2 (CASPL1C2)
AT1G14210	Ribonuclease T2 family protein
AT1G14220	Ribonuclease T2 family protein
AT1G17170	GLUTATHIONE S-TRANSFERASE TAU 24 (GSTU24)
AT1G17180	GLUTATHIONE S-TRANSFERASE TAU 25 (GSTU25)
AT1G26820	RIBONUCLEASE 3 (RNS3)
AT1G32100	PINORESINOL REDUCTASE 1 (PRR1)
AT1G51680	4-COUMARATE:COA LIGASE 1 (4CL.1);ARABIDOPSIS THALIANA 4-COUMARATE:COA LIGASE 1 (AT4CL1)
AT1G53520	FATTY-ACID-BINDING PROTEIN 3 (FAP3)
AT1G75270	DEHYDROASCORBATE REDUCTASE 2 (DHAR2)
AT1G78340	GLUTATHIONE S-TRANSFERASE TAU 22 (GSTU22)
AT1G80820	CINNAMOYL COA REDUCTASE (CCR2)
AT2G02990	RIBONUCLEASE 1 (RNS1)
AT2G15490	UDP-GLYCOSYLTRANSFERASE 73B4 (UGT73B4)
AT2G26310	FATTY-ACID-BINDING PROTEIN 2 (FAP2)
AT2G29420	GLUTATHIONE S-TRANSFERASE 25 (GST25)
AT2G29490	GLUTATHIONE S-TRANSFERASE 19 (GST19)
AT2G30490	CINNAMATE-4-HYDROXYLASE (C4H)
AT2G37040	PHE AMMONIA LYASE 1 (PAL1)
AT2G39780	RIBONUCLEASE 2 (RNS2)
AT2G41380	S-adenosyl-L-methionine-dependent methyltransferases superfamily protein
AT3G09270	GLUTATHIONE S-TRANSFERASE TAU 8 (GSTU8)
AT3G10340	PHENYLALANINE AMMONIA-LYASE 4 (PAL4)
AT3G11430	GLYCEROL-3-PHOSPHATE SN-2-ACYLTRANSFERASE 5 (GPAT5)
AT3G21240	4-COUMARATE:COA LIGASE 2 (4CL2)
AT3G53260	PHENYLALANINE AMMONIA-LYASE 2 (PAL2); (ATPAL2)
AT3G55120	TRANSPARENT TESTA 5 (TT5), CHALCONE ISOMERASE (CHI)
AT4G32980	HOMEOBOX GENE 1 (ATH1)
AT5G04230	PHENYL ALANINE AMMONIA-LYASE 3 (PAL3)*
AT5G05270	CHALCONE ISOMERASE LIKE (CHIL)
AT5G08640	FLAVONOL SYNTHASE 1 (FLS1)
AT5G09530	PROLINE-RICH PROTEIN 10 (PRP10)
AT5G23190	CYTOCHROME P450, FAMILY 86, SUBFAMILY B, POLYPEPTIDE 1 (CYP86B1)
AT5G25980	GLUCOSIDE GLUCOHYDROLASE 2 (TGG2)
AT5G26000	THIOGLUCOSIDE GLUCOHYDROLASE 1 (TGG1)
AT5G58860	CYTOCHROME P450, FAMILY 86, SUBFAMILY A, POLYPEPTIDE 1 (CYP86A1)
AT5G66220	Chalcone-flavanone isomerase family protein
