# Supplementary material for: The Seed Development Factors TT2 and MYB5 Regulate Heat Stress Response in Arabidopsis
Source: Genes (Basel). 2021 May 15;12(5):746. doi: 10.3390/genes12050746 (PMC8156827; doi:10.3390/genes12050746)
Supplement: Supplementary file 1 [file genes-12-00746-s001.zip › Supplementary table 4f.xlsx]

## Sheet: Supplemental Table 4
Supplemental Table 4: Genes misregulated in TT2 OE or MYB5 OE.
TT2 OE						MYB5 OE
Name	Log₂ fold change	Fold change	P-value	FDR p-value		Name	Log₂ fold change	Fold change	P-value	FDR p-value
AT5G35550	11.4116	2724.11	0	0		AT3G13540	11.5548	3008.42	0	0
AT1G61720	8.81877	451.56	0.000160336	0.0109304		AT1G29951	10.1534	1138.9	1.61871e-05	0.00292176
AT5G50700	8.11697	277.621	0.000586834	0.0298615		AT1G16410	8.11003	276.289	0.00057243	0.0473279
AT1G62333	7.95265	247.734	0.00066652	0.0328601		AT2G22942	5.11217	34.5874	0.000146962	0.0168864
AT1G56100	7.64898	200.711	0.00119755	0.0498183		AT1G49610	4.73918	26.7077	2.03622e-07	8.66034e-05
AT5G07840	5.86731	58.3763	3.01046e-05	0.00287872		AT4G13770	3.82514	14.1737	0	0
AT5G42800	5.11488	34.6523	0	0		AT4G09820	3.60104	12.1345	1.66966e-08	9.91221e-06
AT3G18282	4.22722	18.7293	1.39808e-05	0.00153712		AT5G23010	3.57362	11.9061	0	0
AT4G09820	3.13022	8.75566	1.3152e-06	0.00021055		AT2G43100	3.04377	8.24641	8.07087e-11	1.0454e-07
AT1G43640	2.68073	6.41179	0.000636043	0.0316266		AT1G16400	2.76853	6.81415	1.37711e-10	1.63509e-07
AT4G22880	2.66539	6.34397	6.18219e-08	1.62132e-05		AT2G14610	2.62162	6.15442	1.13247e-11	1.7751e-08
AT2G31985	2.59947	6.06064	0.00108971	0.0469776		AT1G26240	2.60501	6.08395	5.96369e-09	4.04622e-06
AT5G26730	2.34721	5.08838	8.55261e-05	0.00662269		AT5G14200	2.47157	5.54646	7.49079e-12	1.52942e-08
AT5G17220	2.23174	4.697	3.4251e-06	0.000471506		AT1G65860	2.33179	5.03431	1.06459e-05	0.00213638
AT2G28490	2.17062	4.50217	0	0		AT5G26730	2.20253	4.60286	0.000238815	0.0244794
AT3G21320	2.16611	4.48812	4.37966e-05	0.00384008		AT3G58990	2.18153	4.53636	8.08028e-08	3.7138e-05
AT5G42600	2.15066	4.44031	1.88738e-14	1.92081e-11		AT2G30750	1.978	3.93947	1.2916e-09	1.19524e-06
AT4G13770	2.1182	4.34153	1.74522e-09	7.42266e-07		AT4G12030	1.86298	3.63758	8.48257e-10	8.63284e-07
AT2G41260	2.03767	4.10581	2.68291e-11	1.56025e-08		AT1G19250	1.73817	3.33611	1.68553e-05	0.00302081
AT5G23010	2.02192	4.06124	1.25988e-07	2.84933e-05		AT2G24940	1.70274	3.25519	2.41859e-07	9.84573e-05
AT4G15396	1.99784	3.99402	7.71927e-12	4.99928e-09		AT2G42560	1.68131	3.2072	9.45322e-08	4.27586e-05
AT2G27380	1.92774	3.80457	0	0		AT1G49620	1.64715	3.13214	1.11022e-16	5.27282e-13
AT3G12500	1.92768	3.80443	0	0		AT1G26380	1.62336	3.08093	3.79725e-06	0.000966129
AT1G12805	1.86823	3.65085	1.84618e-11	1.14175e-08		AT2G21490	1.53871	2.90535	4.75373e-06	0.00116856
AT3G22640	1.82423	3.54119	8.39387e-07	0.000146743		AT1G52690	1.48974	2.80839	3.17711e-09	2.58672e-06
AT4G26260	1.80543	3.49532	1.33227e-14	1.40609e-11		AT1G64220	1.46616	2.76285	1.04818e-06	0.00033942
AT2G43100	1.76392	3.39621	0.000240866	0.0148888		AT2G46650	1.43062	2.69563	1.7141e-07	7.51461e-05
AT2G22860	1.72962	3.3164	0	0		AT4G26260	1.38794	2.61705	4.83631e-09	3.47182e-06
AT5G20230	1.71175	3.27558	0	0		AT3G48580	1.36824	2.58156	0.000215221	0.022383
AT5G50360	1.70463	3.25944	6.46687e-08	1.66018e-05		AT1G21120	1.20158	2.29991	1.42983e-09	1.27326e-06
AT1G26240	1.69736	3.24307	0.000222644	0.0140474		AT1G02930	1.17455	2.25723	1.65756e-13	5.90424e-10
AT1G75830	1.60265	3.03701	4.90373e-06	0.000626622		AT5G54720	1.16639	2.24449	5.0177e-05	0.00729512
AT5G24780	1.55525	2.93886	1.88315e-11	1.14175e-08		AT5G18080	1.14466	2.21093	0.000496125	0.0431023
AT1G29600	1.528	2.88386	1.97799e-09	8.05212e-07		AT2G34315	1.11419	2.16473	1.1678e-06	0.000365689
AT2G34600	1.4867	2.80248	3.24047e-05	0.00303752		AT1G54870	1.09223	2.13204	5.34612e-05	0.00761715
AT1G52040	1.45084	2.73367	0.000290083	0.0169389		AT5G57220	1.04202	2.05911	2.38937e-06	0.000661044
AT1G64220	1.38525	2.61217	4.52223e-06	0.000580475		AT3G29970	1.02902	2.04063	3.88393e-05	0.00591853
AT1G25472	1.35646	2.56055	3.91555e-06	0.000525295		AT1G02650	1.00072	2.001	2.48343e-05	0.00413847
AT4G26050	1.34708	2.54396	4.01566e-05	0.00357595		AT1G02920	0.947286	1.92824	4.87342e-09	3.47182e-06
AT5G22470	1.33068	2.51521	0.000904713	0.0413295		AT3G53040	0.943418	1.92308	5.66751e-08	2.69795e-05
AT5G08760	1.3172	2.49183	3.84707e-06	0.000519555		AT5G01300	0.931225	1.90689	0.000316946	0.03072
AT5G14200	1.30857	2.47697	0.000378598	0.0210516		AT4G15680	0.926369	1.90049	0.000209712	0.02189
AT1G02930	1.29661	2.45651	3.33067e-16	3.79643e-13		AT3G05727	0.925965	1.89995	6.56591e-07	0.000233878
AT5G45095	1.29512	2.45397	1.29427e-05	0.00144633		AT2G22860	0.924736	1.89834	9.05747e-06	0.00188395
AT1G08630	1.2892	2.44393	0	0		AT3G15670	0.914815	1.88533	8.30155e-06	0.00180581
AT4G17470	1.26229	2.39876	1.57324e-06	0.00024233		AT5G27660	0.910744	1.88001	3.60079e-07	0.000135011
AT3G02620	1.25067	2.37953	0	0		AT2G25890	0.895289	1.85998	3.04163e-05	0.00492468
AT1G26380	1.2477	2.37463	0.000475836	0.0251566		AT1G06830	0.881492	1.84228	0.000110192	0.0132938
AT4G15680	1.17647	2.26023	2.15925e-06	0.000318809		AT4G25810	0.879512	1.83975	7.11653e-14	2.89704e-10
AT2G02930	1.17392	2.25623	9.31329e-05	0.00709603		AT2G18540	0.866187	1.82284	3.28344e-06	0.00085059
AT2G28630	1.17018	2.2504	2.67564e-14	2.5415e-11		AT5G51190	0.858727	1.81344	0.00043774	0.0398525
AT2G21490	1.16654	2.24472	0.000599804	0.030305		AT5G44310	0.837648	1.78713	0.000541191	0.0456265
AT2G35730	1.15041	2.21977	0.000407248	0.0221469		AT3G02480	0.834907	1.78374	1.13865e-08	7.05369e-06
AT2G37260	1.12962	2.18802	1.55686e-09	6.72187e-07		AT3G45070	0.833034	1.78143	6.02015e-05	0.00820814
AT1G79360	1.12412	2.17969	2.23649e-09	8.9762e-07		AT4G22490	0.827941	1.77515	1.24015e-05	0.00242818
AT1G74150	1.11787	2.17026	0.000820558	0.0384526		AT5G06760	0.818281	1.7633	0.000269907	0.0267058
AT5G10120	1.11478	2.16563	2.08775e-05	0.00211761		AT2G41100	0.808571	1.75148	7.18057e-07	0.000247215
AT1G53160	1.1094	2.15756	0.00102514	0.0450807		AT3G45730	0.793167	1.73287	8.18189e-09	5.29889e-06
AT1G10070	1.10733	2.15447	5.9841e-14	5.32884e-11		AT3G62450	0.786951	1.72542	0.000509776	0.0436233
AT5G13930	1.10487	2.1508	1.78063e-07	3.75859e-05		AT3G17520	0.777337	1.71396	1.01071e-05	0.00204263
AT3G59880	1.10062	2.14447	2.96756e-06	0.00041657		AT5G66400	0.769623	1.70482	2.23599e-13	7.07964e-10
AT1G69490	1.05745	2.08124	1.46814e-09	6.53691e-07		AT5G20230	0.76194	1.69577	3.82316e-12	9.07874e-09
AT5G66170	1.04921	2.06939	0	0		AT2G19800	0.75894	1.69225	7.51399e-12	1.52942e-08
AT5G65510	1.04402	2.06197	0.000285125	0.016787		AT2G38500	0.756255	1.6891	0.000204265	0.0214787
AT1G77640	1.04079	2.05736	2.09894e-05	0.00212097		AT1G65490	0.747988	1.67945	1.34817e-05	0.0025442
AT1G02650	1.03577	2.05021	1.3069e-05	0.00145157		AT3G02620	0.745547	1.67661	6.78017e-10	7.15584e-07
AT1G22990	1.03094	2.04336	0.000263776	0.0158577		AT4G22505	0.740526	1.67079	0.000453236	0.0405132
AT1G03620	1.02186	2.03054	0.000278385	0.0164582		AT2G34930	0.736038	1.6656	0.000207533	0.0217421
AT5G57240	1.02085	2.02912	4.62698e-07	8.56171e-05		AT4G22513	0.720895	1.6482	7.44515e-05	0.00973197
AT3G13437	1.01094	2.01523	2.88101e-05	0.00276422		AT1G26250	0.712427	1.63856	3.54184e-05	0.00545558
AT1G19540	0.988886	1.98465	0	0		AT2G07698	0.711	1.63694	4.62032e-06	0.00115492
AT5G14470	0.986557	1.98145	6.5224e-07	0.000117634		AT4G00970	0.700588	1.62517	0.00058451	0.0477255
AT4G35770	0.985489	1.97998	2.27634e-07	4.7221e-05		AT5G24660	0.693744	1.61748	0.000456576	0.0405315
AT3G45730	0.969388	1.95801	1.70353e-12	1.21359e-09		AT1G32560	0.692649	1.61625	0.000266889	0.0265919
AT2G17880	0.966186	1.95367	4.26007e-11	2.38029e-08		AT2G37260	0.692179	1.61572	0.000269097	0.0267058
AT5G54720	0.962244	1.94834	0.000946292	0.042667		AT5G51440	0.690475	1.61381	0.000504229	0.0434094
AT3G59930	0.959204	1.94424	1.90051e-08	5.76136e-06		AT2G20670	0.68535	1.60809	1.12914e-11	1.7751e-08
AT3G47340	0.944048	1.92392	1.57334e-07	3.3965e-05		AT5G48000	0.675282	1.59691	8.16661e-05	0.0104827
AT5G42900	0.938697	1.9168	8.60666e-08	2.13266e-05		AT5G56550	0.673663	1.59512	1.38709e-05	0.00260043
AT2G40000	0.93603	1.91326	0	0		AT2G41990	0.67149	1.59272	4.2629e-05	0.00642727
AT5G52330	0.926957	1.90126	0.000179563	0.0118445		AT2G17880	0.67004	1.59112	5.34036e-06	0.00124988
AT3G48360	0.909865	1.87887	1.31129e-07	2.91927e-05		AT5G57560	0.662233	1.58253	1.06181e-06	0.00033997
AT4G25810	0.904897	1.87241	1.28786e-14	1.40609e-11		AT5G41080	0.647479	1.56643	8.7577e-06	0.00184859
AT3G62950	0.90008	1.86617	0.000343437	0.0194952		AT1G12080	0.644233	1.56291	3.16966e-05	0.00504595
AT5G23700	0.893066	1.85712	0.000132373	0.00936008		AT5G23980	0.63192	1.54963	5.2501e-09	3.64895e-06
AT2G24600	0.883743	1.84516	1.8096e-05	0.00188888		AT1G05340	0.62698	1.54433	8.40456e-09	5.32214e-06
AT3G48390	0.874769	1.83371	8.09748e-08	2.042e-05		AT4G18510	0.618845	1.53565	0.000254025	0.0254884
AT4G36850	0.874752	1.83369	8.84247e-07	0.000152712		AT1G67860	0.595253	1.51074	0.000252968	0.025472
AT5G56550	0.870804	1.82868	1.84787e-08	5.66202e-06		AT3G30775	0.591692	1.50701	0.000114421	0.0136535
AT3G43850	0.867997	1.82513	2.08818e-05	0.00211761		AT5G44585	0.578543	1.49334	6.73792e-05	0.00901427
AT3G62450	0.867457	1.82444	0.00012418	0.00889107		AT5G64110	0.572057	1.48664	2.26465e-08	1.24103e-05
AT4G39070	0.858699	1.8134	2.73341e-05	0.00264936		AT4G22212	0.567498	1.48195	1.96704e-05	0.00346004
AT3G21090	0.857339	1.81169	3.26037e-08	9.19877e-06		AT4G25580	0.565258	1.47965	0.000183267	0.0197817
AT1G72070	0.856756	1.81096	7.13021e-06	0.000872027		AT5G23840	0.560987	1.47528	0.000483803	0.0423173
AT1G72060	0.849992	1.80249	0.000163875	0.0110136		AT2G14900	0.559027	1.47328	0.000118838	0.0139934
AT5G63160	0.835248	1.78416	9.51272e-07	0.000161354		AT2G43550	0.558138	1.47237	0.000443416	0.0400634
AT1G65486	0.829649	1.77725	0.000382874	0.0212264		AT2G40000	0.557341	1.47155	4.2018e-08	2.17699e-05
AT2G19800	0.827319	1.77439	8.4821e-14	7.32443e-11		AT1G21110	0.550171	1.46426	0.000167102	0.0185703
AT1G66800	0.826977	1.77396	7.31027e-07	0.000130196		AT2G05520	0.546069	1.4601	7.43603e-05	0.00973197
AT3G52420	0.823185	1.76931	0.000409241	0.0222128		AT2G15080	0.541443	1.45543	0.000105542	0.0128526
AT1G15040	0.810691	1.75405	3.61022e-08	9.98803e-06		AT3G07350	0.540175	1.45415	1.88066e-06	0.000546851
AT5G48000	0.799473	1.74047	2.93883e-06	0.00041657		AT5G52300	0.534792	1.44873	0.000461365	0.0408293
AT1G65490	0.792073	1.73156	3.92644e-06	0.000525295		AT3G24500	0.533321	1.44726	2.34618e-06	0.000655457
AT5G23840	0.789458	1.72843	8.11568e-07	0.000143642		AT4G17245	0.524876	1.43881	4.20665e-07	0.000155679
AT3G20470	0.786822	1.72527	7.29718e-06	0.000884853		AT5G40730	0.51817	1.43214	5.88268e-07	0.000212194
AT1G14960	0.78093	1.71824	5.06397e-05	0.00432248		AT2G30930	0.51641	1.43039	3.09681e-07	0.000117662
AT2G20670	0.77018	1.70548	2.35367e-14	2.31277e-11		AT1G08630	0.509471	1.42353	0.000348178	0.0329624
AT2G37200	0.764481	1.69876	3.80218e-12	2.5197e-09		AT1G19540	0.507941	1.42202	1.44882e-05	0.00266358
AT5G41080	0.762741	1.69671	1.62208e-07	3.47539e-05		AT3G50560	0.505388	1.4195	2.67328e-06	0.000718658
AT4G17245	0.757547	1.69061	2.55462e-13	2.02213e-10		AT3G50480	0.498336	1.41258	1.105e-05	0.00220196
AT1G21120	0.726416	1.65452	0.000299106	0.0174301		AT4G08950	0.495291	1.4096	0.000609534	0.0492048
AT3G07350	0.716735	1.64346	2.20609e-10	1.04774e-07		AT1G76930	0.495217	1.40953	0.000147888	0.0169245
AT3G30775	0.711536	1.63755	3.49656e-06	0.000479029		AT3G46900	0.493683	1.40803	0.0003375	0.0325556
AT4G13540	0.71145	1.63745	3.6974e-06	0.000502859		AT2G06850	0.490699	1.40513	8.61282e-05	0.0108291
AT4G26288	0.70343	1.62837	2.96534e-06	0.00041657		AT2G43535	0.488114	1.40261	0.000574602	0.0473279
AT1G22890	0.700375	1.62493	2.99243e-06	0.000418001		AT3G56210	0.483726	1.39835	5.47954e-05	0.00772994
AT5G23660	0.698838	1.6232	1.8447e-11	1.14175e-08		AT1G21100	0.483603	1.39823	2.64541e-06	0.000718658
AT2G41100	0.698471	1.62278	1.88143e-05	0.00194251		AT1G62480	0.481276	1.39598	1.75189e-06	0.000514658
AT2G38500	0.688	1.61105	0.000779439	0.0370181		AT1G32920	0.481193	1.3959	1.28159e-05	0.00245103
AT5G50915	0.686638	1.60953	0.000384989	0.0212719		AT5G23990	0.480212	1.39495	0.000252021	0.0254666
AT1G53903	0.684803	1.60748	0.000445195	0.0237571		AT1G78370	0.469098	1.38424	3.32806e-05	0.00523958
AT3G50480	0.682104	1.60448	1.51925e-09	6.66039e-07		AT3G06700	0.466934	1.38217	4.28318e-06	0.00108012
AT1G19380	0.679609	1.60171	0.000153951	0.0105204		AT5G47610	0.465798	1.38108	0.000579593	0.0475968
AT4G01250	0.675985	1.59769	0.000115181	0.0084159		AT4G37450	0.463498	1.37888	9.36055e-06	0.00190527
AT1G19530	0.672926	1.5943	3.98144e-11	2.2691e-08		AT3G57450	0.460587	1.3761	0.000346811	0.0329624
AT5G44260	0.665448	1.58606	6.78111e-05	0.00546233		AT1G35140	0.457928	1.37357	3.52196e-05	0.00545445
AT4G28790	0.663381	1.58379	0.000210038	0.0135443		AT2G16060	0.454176	1.37	6.13679e-05	0.00832733
AT3G17520	0.660139	1.58023	0.00018313	0.0120241		AT3G54085	0.449352	1.36543	0.000101238	0.0124886
AT5G27660	0.659673	1.57972	0.000265874	0.0159167		AT5G03120	0.448253	1.36439	2.22574e-05	0.00377529
AT5G51440	0.65381	1.57332	0.0010188	0.0449409		AT5G53880	0.444552	1.36089	0.000574219	0.0473279
AT5G03720	0.652781	1.5722	0.000127663	0.00911754		AT2G27080	0.43511	1.35201	0.000157974	0.0178636
AT3G01970	0.651512	1.57081	9.87434e-05	0.00744389		AT3G22060	0.433846	1.35083	2.73907e-05	0.00448578
AT4G11650	0.649506	1.56863	1.71397e-10	8.56864e-08		AT3G45970	0.433653	1.35065	4.34286e-05	0.00647927
AT4G25800	0.64646	1.56532	0.000927614	0.0420147		AT4G14040	0.433532	1.35054	1.78321e-05	0.00315618
AT4G15530	0.638468	1.55667	3.41926e-05	0.00316992		AT3G49780	0.432193	1.34928	3.30347e-05	0.00522976
AT3G22120	0.63496	1.55289	2.08163e-10	1.00539e-07		AT1G78460	0.418857	1.33687	5.19762e-05	0.00751834
AT3G10020	0.633762	1.55161	1.14742e-07	2.63684e-05		AT5G66170	0.417897	1.33598	5.30898e-05	0.00760225
AT1G35140	0.632918	1.5507	9.62709e-09	3.30522e-06		AT1G32460	0.415405	1.33367	5.46744e-05	0.00772994
AT1G63750	0.631933	1.54964	6.23298e-05	0.00512232		AT3G10020	0.412567	1.33105	0.000561453	0.0470564
AT1G45015	0.626285	1.54358	4.31345e-05	0.00380545		AT1G79700	0.407617	1.32649	0.000159743	0.0179922
AT5G03860	0.625306	1.54254	0.000129491	0.00922495		AT1G73300	0.402984	1.32224	0.000364928	0.034039
AT3G50560	0.623676	1.5408	6.36264e-09	2.29506e-06		AT1G56045	0.401545	1.32092	0.000107851	0.013078
AT1G16130	0.623469	1.54058	0.000437312	0.0235125		AT4G15233	0.399351	1.31891	0.000374591	0.0347699
AT4G31290	0.62185	1.53885	7.35654e-10	3.32749e-07		AT4G30140	0.397771	1.31747	8.62646e-05	0.0108291
AT5G02170	0.619783	1.53664	0.000689097	0.0335667		AT1G61580	0.396562	1.31637	0.00045461	0.0405132
AT2G07698	0.611578	1.52793	8.43386e-05	0.00658442		AT5G57625	0.393334	1.31343	0.000340206	0.0326415
AT1G73300	0.608903	1.5251	6.18664e-08	1.62132e-05		AT1G74090	0.390637	1.31097	0.000602636	0.0490649
AT3G51860	0.608712	1.5249	1.74366e-05	0.00184028		AT3G03640	0.390391	1.31075	0.000359728	0.033831
AT3G60530	0.60797	1.52411	3.84135e-09	1.49949e-06		AT5G20500	0.387841	1.30843	0.00018242	0.0197651
AT4G12545	0.606313	1.52236	5.70074e-09	2.10972e-06		AT5G44130	0.382498	1.3036	0.000172033	0.0188548
AT5G59790	0.605896	1.52192	1.12509e-07	2.60655e-05		AT5G14920	0.372587	1.29467	0.000247007	0.0251383
AT4G30270	0.604488	1.52044	5.05638e-05	0.00432248		AT1G13380	0.368725	1.29121	0.000450169	0.0404669
AT1G25400	0.60379	1.5197	0.000162378	0.0109932		AT4G00950	0.36853	1.29104	0.000454949	0.0405132
AT3G16770	0.601972	1.51779	3.66609e-09	1.45096e-06		AT4G32480	0.361602	1.28485	0.000499588	0.0432713
AT4G14746	0.599193	1.51487	3.71201e-07	7.19575e-05		AT3G49120	0.355933	1.27981	0.000537214	0.0454256
AT5G20250	0.598563	1.51421	0.000286267	0.0167908		AT4G37300	0.354798	1.27881	0.000426209	0.0390523
AT5G16370	0.59734	1.51292	4.25433e-09	1.63826e-06		AT5G23820	0.354781	1.27879	0.000435688	0.0397929
AT1G75750	0.593587	1.50899	2.51612e-06	0.000365813		AT3G22120	0.352538	1.2768	0.000418339	0.0384548
AT2G41070	0.590993	1.50628	0.000992902	0.0440027		AT4G31290	0.347957	1.27276	0.000574658	0.0473279
AT2G14900	0.588891	1.50409	5.06635e-05	0.00432248		AT5G08450	-0.346547	-1.27151	0.00061609	0.0494538
AT3G49780	0.58855	1.50373	1.51397e-08	4.84742e-06		AT4G37800	-0.350427	-1.27494	0.000503897	0.0434094
AT2G15880	0.587533	1.50268	1.6146e-08	5.09686e-06		AT2G37040	-0.352838	-1.27707	0.000507818	0.0435867
AT2G16586	0.585769	1.50084	6.8096e-05	0.00546233		AT5G08540	-0.35957	-1.28304	0.000476933	0.0419466
AT2G15960	0.585534	1.50059	6.39663e-06	0.000789084		AT5G08560	-0.361337	-1.28462	0.000385685	0.0355679
AT4G15390	0.585235	1.50028	1.20177e-08	3.93627e-06		AT5G06800	-0.366234	-1.28898	0.000517404	0.0440118
AT2G39400	0.583956	1.49895	8.89095e-05	0.00684747		AT5G08670	-0.367917	-1.29049	0.000243424	0.0248624
AT1G33055	0.582684	1.49763	1.0609e-06	0.000175764		AT1G60590	-0.368453	-1.29097	0.000528131	0.0447905
AT1G80440	0.582679	1.49763	1.7337e-06	0.00026419		AT5G09330	-0.378288	-1.2998	0.000191839	0.0205513
AT1G56200	0.581876	1.49679	9.97341e-09	3.38336e-06		AT5G08010	-0.379302	-1.30071	0.000607984	0.0492048
AT5G46050	0.57874	1.49354	0.000781436	0.0370513		AT5G41040	-0.381101	-1.30234	0.000365523	0.034039
AT2G07675	0.576749	1.49148	0.00081089	0.0381118		AT5G07920	-0.385025	-1.30588	0.000285527	0.0279601
AT2G19460	0.573077	1.48769	0.00107988	0.0466953		AT3G21250	-0.385379	-1.3062	0.000166448	0.0185703
AT1G21400	0.569804	1.48432	0.000245878	0.0150789		AT5G26270	-0.386276	-1.30702	0.00019389	0.0206932
AT5G48010	0.568992	1.48349	0.00104953	0.0457711		AT2G37130	-0.387994	-1.30857	0.000124823	0.0145777
AT5G14920	0.568935	1.48343	2.15508e-08	6.33105e-06		AT4G09750	-0.388437	-1.30897	0.000444274	0.0400634
AT5G21170	0.568161	1.48263	2.09416e-08	6.2816e-06		AT5G08180	-0.388995	-1.30948	0.000194879	0.0207212
AT3G15620	0.566303	1.48072	7.74461e-05	0.00609642		AT4G19880	-0.390542	-1.31089	0.000135047	0.0155801
AT2G43540	0.560861	1.47515	0.000836849	0.0390292		AT5G43180	-0.390756	-1.31108	0.000443621	0.0400634
AT3G21870	0.559003	1.47325	4.40618e-06	0.000568138		AT3G09270	-0.390884	-1.3112	0.000299917	0.0292686
AT5G47610	0.558185	1.47242	3.60895e-05	0.00329617		AT5G08290	-0.392242	-1.31243	0.000117874	0.0139878
AT5G63500	0.55648	1.47068	0.00062699	0.0312902		AT5G08430	-0.39279	-1.31293	0.000179919	0.0195686
AT1G23390	0.555622	1.4698	5.22915e-08	1.41914e-05		AT3G10340	-0.393042	-1.31316	0.000216897	0.0224753
AT1G30720	0.552927	1.46706	8.4645e-08	2.11583e-05		AT5G07020	-0.393081	-1.31319	9.78324e-05	0.0121739
AT4G19810	0.552524	1.46665	3.15243e-05	0.00297734		AT4G15490	-0.394129	-1.31415	0.000582652	0.0477105
AT3G22060	0.550094	1.46418	1.01061e-07	2.44054e-05		AT5G08740	-0.395049	-1.31499	0.000133629	0.0155425
AT1G79700	0.548242	1.4623	3.67481e-07	7.17242e-05		AT4G13180	-0.396929	-1.3167	0.000195688	0.0207298
AT4G31800	0.546238	1.46027	0.000980161	0.0437588		AT5G07740	-0.400354	-1.31983	7.77748e-05	0.0100284
AT1G16110	0.544063	1.45807	0.000559274	0.0287155		AT5G67430	-0.400678	-1.32013	0.000573321	0.0473279
AT2G41990	0.54388	1.45789	0.000988295	0.0439928		AT5G07860	-0.402031	-1.32137	0.000171796	0.0188548
AT5G61310	0.54162	1.45561	0.00070985	0.0345186		AT5G08680	-0.402315	-1.32163	6.446e-05	0.00867994
AT2G33060	0.540706	1.45468	3.13917e-05	0.00297734		AT1G60730	-0.403067	-1.32232	0.00025191	0.0254666
AT5G41740	0.540423	1.4544	0.00118813	0.0496437		AT5G08610	-0.405469	-1.32452	7.44371e-05	0.00973197
AT4G25580	0.538959	1.45292	0.000364269	0.0205143		AT5G63600	-0.411848	-1.33039	4.9728e-05	0.00729512
AT5G44572	0.5369	1.45085	9.90426e-05	0.00744675		AT5G06960	-0.415317	-1.33359	0.000110564	0.0132938
AT4G14040	0.536643	1.45059	1.08628e-07	2.55824e-05		AT5G20830	-0.415771	-1.33401	0.000184212	0.0198087
AT1G30760	0.531895	1.44583	0.000286368	0.0167908		AT5G08160	-0.417869	-1.33595	5.64981e-05	0.00787096
AT2G44130	0.530668	1.4446	6.79254e-05	0.00546233		AT5G08660	-0.41831	-1.33636	0.000103014	0.0126465
AT2G25900	0.527313	1.44124	2.28681e-07	4.7221e-05		AT5G07670	-0.420324	-1.33823	0.000103405	0.0126465
AT2G18196	0.524855	1.43879	0.000274975	0.0162904		AT1G79410	-0.423813	-1.34147	0.000124436	0.0145777
AT1G76410	0.523156	1.4371	0.00105047	0.0457711		AT5G07980	-0.423893	-1.34154	4.29147e-05	0.0064363
AT4G32480	0.523141	1.43708	4.59168e-07	8.55192e-05		AT1G55850	-0.425714	-1.34324	4.82457e-05	0.00716047
AT3G59940	0.52251	1.43645	0.000258698	0.0156184		AT5G07842	-0.427597	-1.34499	6.00122e-05	0.00820814
AT3G60300	0.521754	1.4357	2.86176e-07	5.75205e-05		AT5G08170	-0.428092	-1.34545	9.17982e-05	0.0114732
AT1G21100	0.515815	1.4298	5.53363e-07	0.000101081		AT5G07290	-0.429006	-1.34631	2.80517e-05	0.00456778
AT4G16563	0.515576	1.42956	1.47491e-06	0.000230928		AT5G53460	-0.431695	-1.34882	1.62001e-05	0.00292176
AT2G28910	0.513909	1.42791	2.60002e-05	0.00256367		AT5G08470	-0.43178	-1.3489	3.45551e-05	0.00538077
AT4G36670	0.51036	1.42441	0.000102644	0.00763691		AT5G08200	-0.432273	-1.34936	5.00443e-05	0.00729512
AT1G76600	0.5093	1.42336	6.25359e-06	0.000778176		AT5G07180	-0.434304	-1.35126	3.76242e-05	0.0057642
AT4G24230	0.50802	1.4221	8.60534e-07	0.000149523		AT5G07340	-0.43478	-1.3517	5.22635e-05	0.00752172
AT4G16680	0.507535	1.42162	0.000366722	0.0206116		AT4G29080	-0.435729	-1.35259	6.94708e-05	0.00920763
AT2G37340	0.507265	1.42135	5.87131e-07	0.000106566		AT5G06910	-0.437201	-1.35398	8.32352e-05	0.0105416
AT1G03090	0.50671	1.42081	0.000811828	0.0381118		AT4G05020	-0.441194	-1.35773	0.000275339	0.027149
AT1G02660	0.505165	1.41929	1.66963e-05	0.00179539		AT3G14940	-0.442543	-1.359	1.41504e-05	0.00261837
AT3G01050	0.503346	1.4175	0.000197869	0.0128732		AT5G08390	-0.445427	-1.36172	2.20355e-05	0.00377433
AT1G32460	0.501142	1.41533	1.12639e-06	0.000185535		AT5G08720	-0.445624	-1.3619	1.2816e-05	0.00245103
AT1G36060	0.500912	1.41511	0.000440883	0.0236154		AT1G10640	-0.447007	-1.36321	0.000607988	0.0492048
AT1G63860	0.50089	1.41509	0.000251787	0.015331		AT5G08260	-0.447864	-1.36402	0.000203169	0.0214426
AT5G56750	0.500433	1.41464	1.35899e-06	0.000216345		AT4G34135	-0.449989	-1.36603	0.000134857	0.0155801
AT4G37450	0.500197	1.41441	1.72127e-06	0.000263705		AT5G08440	-0.450344	-1.36637	2.16626e-05	0.0037412
AT3G28740	0.499842	1.41406	0.000743112	0.035952		AT5G06850	-0.450498	-1.36651	2.27685e-05	0.00383912
AT4G12550	0.497715	1.41198	0.000288746	0.0168955		AT2G40460	-0.451107	-1.36709	6.80127e-05	0.00905649
AT4G28040	0.497713	1.41197	1.03661e-06	0.00017376		AT5G08080	-0.451133	-1.36711	1.2576e-05	0.00243786
AT4G27380	0.495701	1.41001	0.000119311	0.00865267		AT5G08110	-0.453412	-1.36927	0.000377395	0.0349164
AT1G17530	0.495205	1.40952	0.00016161	0.010991		AT5G09450	-0.453661	-1.36951	5.66236e-05	0.00787096
AT5G17300	0.494173	1.40851	3.30135e-06	0.000458904		AT4G12330	-0.454177	-1.37	0.000560002	0.0470564
AT2G34070	0.493386	1.40775	2.53663e-06	0.000366924		AT5G07940	-0.457396	-1.37306	8.50267e-06	0.00180815
AT5G14120	0.492831	1.4072	4.20165e-06	0.000549222		AT5G08690	-0.4598	-1.37535	4.79448e-06	0.00116856
AT5G18170	0.49248	1.40686	0.00118194	0.0494574		AT5G09350	-0.46086	-1.37636	2.42098e-05	0.00405813
AT4G22212	0.491162	1.40558	0.000232802	0.0145481		AT5G07320	-0.461109	-1.3766	3.13773e-05	0.00504595
AT1G64110	0.487964	1.40246	0.000850304	0.039463		AT4G39800	-0.461853	-1.37731	5.12199e-06	0.0012163
AT1G14520	0.486413	1.40096	0.000113571	0.0083196		AT5G07630	-0.462625	-1.37805	1.51885e-05	0.00277443
AT5G16110	0.485734	1.4003	1.30589e-06	0.000210242		AT5G09462	-0.467118	-1.38235	8.96165e-06	0.00187773
AT1G33790	0.481866	1.39655	4.12215e-06	0.000541312		AT2G01520	-0.467697	-1.3829	1.24409e-05	0.00242818
AT3G16450	0.47912	1.39389	1.88858e-06	0.000283248		AT5G09400	-0.469976	-1.38509	6.19257e-06	0.00141171
AT3G46700	0.476715	1.39157	1.0111e-05	0.00117601		AT1G59218	-0.470534	-1.38562	5.35112e-06	0.00124988
AT5G11260	0.476103	1.39098	1.24726e-05	0.00139929		AT5G07970	-0.470761	-1.38584	5.02831e-06	0.00120409
AT5G57560	0.475648	1.39054	0.000468285	0.0248496		AT5G09463	-0.473395	-1.38837	6.80594e-06	0.0015271
AT4G27450	0.473051	1.38804	4.08745e-06	0.000539241		AT5G07890	-0.474369	-1.38931	2.21193e-05	0.00377433
AT5G40760	0.471305	1.38636	5.29506e-06	0.000667646		AT4G39510	-0.476096	-1.39097	6.45757e-05	0.00867994
AT5G64570	0.471083	1.38615	4.33519e-06	0.000561525		AT5G08750	-0.479189	-1.39396	1.40359e-05	0.00261417
AT3G24500	0.47077	1.38585	3.15538e-05	0.00297734		AT5G09461	-0.480227	-1.39496	4.86306e-06	0.00117439
AT2G43535	0.470143	1.38525	0.000922996	0.0418817		AT5G07350	-0.480248	-1.39498	2.00309e-06	0.000576567
AT5G22920	0.469889	1.385	0.000615172	0.0309479		AT5G06970	-0.480442	-1.39517	2.15678e-06	0.000614596
AT5G10140	0.468586	1.38375	1.24624e-05	0.00139929		AT5G08570	-0.484142	-1.39875	2.29464e-06	0.000647408
AT5G04750	0.468547	1.38371	7.44794e-06	0.000894172		AT5G09460	-0.487732	-1.40224	3.56108e-06	0.000914204
AT4G23680	0.468141	1.38333	0.000958442	0.0430785		AT5G08590	-0.489666	-1.40412	1.46955e-06	0.000440804
AT2G36400	0.460671	1.37618	1.09218e-05	0.00124491		AT4G02280	-0.494266	-1.4086	0.000573511	0.0473279
AT1G22400	0.460134	1.37567	1.3666e-05	0.0015094		AT5G07360	-0.499405	-1.41363	2.65509e-06	0.000718658
AT3G28220	0.459994	1.37554	3.74778e-05	0.00336945		AT1G78000	-0.500152	-1.41436	0.000160602	0.0180178
AT2G15080	0.459526	1.37509	0.00104829	0.0457711		AT5G08650	-0.504571	-1.4187	5.42588e-07	0.000198225
AT1G62480	0.459322	1.3749	5.08479e-06	0.000645106		AT5G09410	-0.505333	-1.41945	7.29295e-07	0.000247405
AT5G52250	0.459239	1.37482	3.39464e-05	0.00316123		AT5G06950	-0.50578	-1.41989	5.60073e-06	0.00129061
AT5G18600	0.459211	1.37479	1.50606e-05	0.00163804		AT5G07830	-0.508328	-1.4224	4.79792e-06	0.00116856
AT2G38530	0.453892	1.36973	7.16437e-06	0.000872461		AT5G08230	-0.509731	-1.42378	1.20779e-06	0.000374101
AT1G05340	0.453734	1.36958	3.37901e-05	0.003157		AT3G28345	-0.51117	-1.42521	6.87794e-07	0.000241967
AT4G28190	0.453568	1.36942	3.49441e-05	0.00320494		AT5G37500	-0.51265	-1.42667	0.000365042	0.034039
AT1G05560	0.453243	1.36911	0.000262621	0.0158217		AT3G01670	-0.512724	-1.42674	0.000307348	0.0298914
AT4G36040	0.453038	1.36892	7.37128e-06	0.000890051		AT5G08550	-0.524336	-1.43827	7.84536e-07	0.000263013
AT5G25830	0.449672	1.36573	7.96319e-05	0.00625121		AT5G08790	-0.524548	-1.43848	8.69384e-07	0.000288069
AT3G54880	0.449333	1.36541	1.30914e-05	0.00145157		AT5G07870	-0.52505	-1.43898	7.20061e-07	0.000247215
AT2G44730	0.447752	1.36391	2.32494e-05	0.00232462		AT5G08530	-0.525722	-1.43965	6.72816e-06	0.00152163
AT3G16660	0.447626	1.36379	0.000635004	0.0316266		AT3G25830	-0.528531	-1.44246	0.000229125	0.0236563
AT1G55510	0.446506	1.36274	4.04745e-05	0.00359303		AT5G08410	-0.532532	-1.44647	1.32626e-06	0.000406377
AT2G18700	0.445743	1.36202	0.000511707	0.0267063		AT1G49310	-0.541193	-1.45517	0.000517403	0.0440118
AT1G06570	0.443878	1.36026	1.17706e-05	0.00133101		AT5G09230	-0.54325	-1.45725	1.46151e-06	0.000440804
AT5G58650	0.443519	1.35992	9.0594e-05	0.0069397		AT5G08300	-0.569401	-1.48391	3.59808e-08	1.93454e-05
AT3G42150	0.443092	1.35951	7.44141e-05	0.0059067		AT5G08340	-0.572889	-1.4875	0.000265266	0.0265228
AT2G16060	0.439592	1.35622	0.000108649	0.00802086		AT1G02850	-0.577746	-1.49252	5.68068e-08	2.69795e-05
AT5G15330	0.438536	1.35523	8.38242e-05	0.00656224		AT4G38080	-0.578821	-1.49363	1.33857e-05	0.00254292
AT1G56660	0.438034	1.35476	3.6259e-05	0.00330108		AT5G07910	-0.58573	-1.5008	1.77839e-07	7.67832e-05
AT1G09460	0.437676	1.35442	0.000670423	0.0328949		AT3G28740	-0.588231	-1.5034	8.26941e-05	0.0105199
AT5G65390	0.435367	1.35226	2.01992e-05	0.00207049		AT5G08020	-0.590702	-1.50598	0.000486736	0.042416
AT3G45970	0.432499	1.34957	4.67509e-05	0.00406163		AT5G07370	-0.591553	-1.50687	1.60713e-08	9.744e-06
AT5G43190	0.429531	1.3468	0.000162817	0.0109932		AT5G08370	-0.593468	-1.50887	2.08275e-08	1.16373e-05
AT5G64620	0.429492	1.34676	5.69325e-05	0.00478569		AT1G74670	-0.594404	-1.50985	4.65043e-09	3.47182e-06
AT3G02070	0.427921	1.34529	9.10507e-05	0.00695598		AT5G07590	-0.595136	-1.51061	2.38436e-07	9.84573e-05
AT4G34138	0.427412	1.34482	2.77118e-05	0.00267687		AT5G08380	-0.595487	-1.51098	0.000157522	0.0178636
AT4G11360	0.427112	1.34454	5.86239e-05	0.00488464		AT5G43780	-0.595842	-1.51135	4.80971e-09	3.47182e-06
AT2G15890	0.42656	1.34403	0.00113761	0.0482399		AT5G07710	-0.602195	-1.51802	0.000114514	0.0136535
AT4G25500	0.425022	1.34259	3.21359e-05	0.00302226		AT5G06810	-0.610363	-1.52664	2.04767e-05	0.00357978
AT1G78310	0.424186	1.34181	0.00103228	0.0453249		AT2G05440	-0.611604	-1.52796	2.70392e-05	0.00447771
AT5G53880	0.423795	1.34145	0.00105277	0.045801		AT1G48750	-0.611649	-1.528	7.79389e-09	5.16499e-06
AT5G03120	0.422699	1.34043	6.35053e-05	0.00520014		AT2G29490	-0.611651	-1.52801	8.25827e-05	0.0105199
AT2G17710	0.422529	1.34028	6.82408e-05	0.00546233		AT2G43120	-0.620314	-1.53721	2.71843e-05	0.00447771
AT3G57520	0.422522	1.34027	0.000385188	0.0212719		AT5G07140	-0.621089	-1.53804	0.00034771	0.0329624
AT5G59590	0.422169	1.33994	0.000257689	0.0155905		AT5G45070	-0.638639	-1.55686	0.000345884	0.0329624
AT5G18110	0.42122	1.33906	3.87821e-05	0.00346437		AT5G06830	-0.642283	-1.5608	4.15586e-09	3.28959e-06
AT1G13380	0.415337	1.33361	7.71739e-05	0.00609182		AT4G15620	-0.642396	-1.56092	0.000167482	0.0185703
AT5G02840	0.415086	1.33338	3.65545e-05	0.00331738		AT3G44990	-0.651745	-1.57107	5.61606e-06	0.00129061
AT5G58240	0.412945	1.3314	0.000393945	0.0215882		AT5G07250	-0.653494	-1.57297	3.13167e-06	0.000818716
AT4G13040	0.411233	1.32982	0.000150081	0.0103365		AT3G21370	-0.653811	-1.57332	9.32536e-06	0.00190527
AT3G51910	0.409256	1.328	0.000143019	0.0100134		AT5G07680	-0.655622	-1.57529	2.9981e-09	2.51276e-06
AT4G13640	0.407971	1.32682	0.000220948	0.0139914		AT5G07400	-0.66358	-1.58401	0.000238198	0.0244794
AT3G26470	0.406991	1.32592	0.000211611	0.0135813		AT5G07030	-0.669289	-1.59029	1.28849e-10	1.59639e-07
AT1G01340	0.406127	1.32512	0.000375885	0.0210288		AT4G21680	-0.681024	-1.60328	0.000484118	0.0423173
AT1G76300	0.405945	1.32496	0.000210767	0.0135576		AT3G59140	-0.693914	-1.61767	9.12965e-10	8.97098e-07
AT5G54300	0.404565	1.32369	0.000120148	0.00868969		AT2G38380	-0.69433	-1.61813	3.8834e-08	2.04929e-05
AT1G64500	0.404514	1.32364	9.83854e-05	0.00744389		AT1G17170	-0.696974	-1.6211	8.26845e-06	0.00180581
AT2G26190	0.404482	1.32361	9.87006e-05	0.00744389		AT2G37360	-0.69723	-1.62139	0.000352731	0.0332829
AT5G66400	0.400824	1.32026	0.000145121	0.0101357		AT4G23700	-0.72742	-1.65568	2.91644e-06	0.000769509
AT1G07020	0.400243	1.31973	0.000557113	0.0286561		AT3G44300	-0.731428	-1.66028	4.26047e-05	0.00642727
AT4G24240	0.399041	1.31863	0.000150534	0.0103365		AT2G22510	-0.735003	-1.6644	7.4487e-06	0.00165827
AT4G37300	0.398431	1.31807	7.61015e-05	0.00602386		AT5G07800	-0.743072	-1.67374	5.97828e-05	0.00820814
AT1G54740	0.398047	1.31772	0.000100295	0.0075013		AT3G06390	-0.768631	-1.70365	2.39546e-07	9.84573e-05
AT1G76820	0.39741	1.31714	0.000622768	0.0311887		AT4G01870	-0.772286	-1.70797	2.48468e-13	7.08034e-10
AT1G18330	0.397267	1.31701	8.6751e-05	0.00669934		AT5G14130	-0.775571	-1.71187	0.000283535	0.0278608
AT3G21720	0.395244	1.31517	0.000776235	0.0369666		AT3G21380	-0.797158	-1.73767	2.07518e-05	0.00360575
AT2G14170	0.394681	1.31465	0.00119058	0.0496702		AT3G11430	-0.802701	-1.74436	1.15439e-06	0.000365506
AT2G36420	0.394632	1.31461	0.000244148	0.0150264		AT2G23540	-0.811371	-1.75488	3.62889e-11	5.17044e-08
AT1G28010	0.393391	1.31348	0.000376357	0.0210288		AT3G53980	-0.813467	-1.75743	1.47436e-07	6.56457e-05
AT4G15780	0.393305	1.3134	0.000120681	0.00870613		AT4G28530	-0.818663	-1.76377	0.000175185	0.0191267
AT1G09420	0.391832	1.31206	0.000350993	0.0198845		AT3G50400	-0.840721	-1.79094	1.75482e-05	0.00312533
AT1G36980	0.391709	1.31195	0.000130175	0.00925058		AT2G35380	-0.841782	-1.79226	4.93632e-05	0.00728837
AT4G16690	0.391663	1.31191	0.000266758	0.0159362		AT3G44550	-0.854077	-1.8076	0.000118299	0.0139878
AT3G06700	0.391224	1.31151	0.000118115	0.0086082		AT5G23190	-0.856511	-1.81065	7.50144e-05	0.00976078
AT4G28270	0.390862	1.31118	0.000787476	0.0372138		AT1G17180	-0.862217	-1.81783	0.000155605	0.0177364
AT1G71040	0.388754	1.30926	0.000147537	0.0102542		AT5G06860	-0.873975	-1.83271	2.69503e-07	0.00010378
AT1G13710	0.388415	1.30895	0.000378982	0.0210516		AT5G08640	-0.876456	-1.83586	2.5131e-07	0.000100864
AT4G33120	0.388272	1.30882	0.000485606	0.0256256		AT5G13580	-0.885628	-1.84757	1.30027e-09	1.19524e-06
AT5G60030	0.386287	1.30703	0.000532371	0.0276694		AT5G25980	-0.893814	-1.85808	1.02302e-06	0.00033508
AT2G41650	0.384711	1.3056	0.00051784	0.0269769		AT5G12420	-0.898095	-1.8636	2.90763e-10	3.18677e-07
AT2G34300	0.382604	1.30369	0.000210084	0.0135443		AT4G33070	-0.904993	-1.87254	2.6101e-07	0.000102048
AT3G20550	0.382122	1.30326	0.000332333	0.0189025		AT1G68850	-0.927894	-1.9025	2.79915e-06	0.000745464
AT3G22660	0.380749	1.30202	0.000391995	0.0215227		AT3G25190	-0.937955	-1.91581	4.29944e-08	2.1878e-05
AT1G65980	0.37895	1.30039	0.000172379	0.0114501		AT5G04950	-0.953338	-1.93635	1.18356e-11	1.7751e-08
AT3G54085	0.377434	1.29903	0.00115197	0.0485993		AT1G06080	-0.971054	-1.96027	2.61423e-07	0.000102048
AT3G26510	0.377298	1.29891	0.000216236	0.0137849		AT2G05510	-1.00781	-2.01086	6.98585e-11	9.47946e-08
AT4G31560	0.377275	1.29889	0.000310008	0.0178066		AT1G05680	-1.00867	-2.01205	1.93832e-08	1.10469e-05
AT1G21770	0.375793	1.29755	0.000303158	0.0175465		AT5G07730	-1.0147	-2.02048	8.44253e-06	0.00180815
AT1G71030	0.374928	1.29678	0.000247568	0.0151388		AT5G58860	-1.0189	-2.02637	2.62768e-10	2.99513e-07
AT5G28919	0.371458	1.29366	0.000265348	0.0159167		AT5G37690	-1.0565	-2.07988	0.000471793	0.041623
AT1G64230	0.371132	1.29337	0.000212923	0.0136041		AT5G44440	-1.117	-2.16896	4.79989e-08	2.35823e-05
AT4G10970	0.371037	1.29328	0.000594018	0.0301195		AT5G09520	-1.14167	-2.20637	1.85634e-08	1.07955e-05
AT2G47180	0.370407	1.29272	0.000748833	0.0361062		AT1G56320	-1.14834	-2.21659	7.56937e-06	0.00167207
AT2G20490	0.368216	1.29076	0.000440231	0.0236154		AT4G01430	-1.16468	-2.24184	3.44536e-05	0.00538077
AT5G02020	0.367763	1.29035	0.001123	0.0479776		AT4G36610	-1.21005	-2.31346	4.4357e-08	2.21754e-05
AT3G61860	0.36755	1.29016	0.000417349	0.022597		AT5G09530	-1.21561	-2.32239	0	0
AT1G70700	0.367404	1.29003	0.00049133	0.025832		AT3G58550	-1.28801	-2.44191	1.08479e-11	1.7751e-08
AT1G50300	0.366192	1.28895	0.000976697	0.0437588		AT3G47790	-1.28802	-2.44192	1.11341e-05	0.00220332
AT1G42430	0.366111	1.28887	0.000469286	0.0248564		AT5G63560	-1.2972	-2.45751	6.16294e-08	2.879e-05
AT5G52640	0.365222	1.28808	0.000821787	0.0384526		AT2G18370	-1.30684	-2.47399	2.42349e-09	2.09272e-06
AT1G28330	0.364404	1.28735	0.000301473	0.0175243		AT1G35290	-1.31316	-2.48485	0.000612701	0.0493207
AT3G22750	0.362663	1.2858	0.000918786	0.0417572		AT2G37770	-1.34373	-2.53807	0.000338169	0.0325556
AT1G26665	0.361685	1.28493	0.000686744	0.0335341		AT5G09480	-1.35946	-2.56589	1.11022e-16	5.27282e-13
AT1G56220	0.361327	1.28461	0.000323553	0.0184769		AT1G49570	-1.42761	-2.69001	3.38729e-13	8.77493e-10
AT1G64740	0.361228	1.28452	0.000395177	0.0216141		AT1G60740	-1.48292	-2.79514	0.000170435	0.0188245
AT4G02230	0.36018	1.28359	0.00040179	0.0219337		AT1G60750	-1.52934	-2.88653	0.000100449	0.0124452
AT1G03410	0.360173	1.28358	0.000533076	0.0276694		AT5G08250	-1.66415	-3.16927	3.16325e-05	0.00504595
AT3G24506	0.359634	1.2831	0.000875185	0.0403548		AT2G13810	-1.75609	-3.37782	8.50137e-06	0.00180815
AT2G30930	0.358958	1.2825	0.000378363	0.0210516		AT5G15948	-1.79066	-3.45973	5.6224e-05	0.00787096
AT1G27290	0.357555	1.28125	0.00046007	0.0244593		AT2G37870	-2.09704	-4.2783	1.73874e-06	0.000514658
AT1G27300	0.35718	1.28092	0.00104861	0.0457711		AT5G14650	-2.41986	-5.35121	7.63745e-05	0.00989259
AT4G21400	0.357125	1.28087	0.000905025	0.0413295		AT4G19112	-2.52725	-5.76474	5.82515e-05	0.00805794
AT4G24050	0.355173	1.27914	0.000786025	0.0372069		AT5G39150	-4.00866	-16.0963	9.31109e-06	0.00190527
AT5G01600	0.351503	1.27589	0.00049615	0.0260374		AT1G48598	-4.09135	-17.0459	8.64886e-12	1.64305e-08
AT5G59780	0.35092	1.27537	0.000580533	0.0296467
AT2G19310	0.350047	1.2746	0.000900415	0.0412512
AT1G22190	0.348072	1.27286	0.000751022	0.0361506
AT5G58590	0.347983	1.27278	0.000928877	0.0420147
AT3G61160	0.347796	1.27261	0.00117147	0.0491747
AT2G36950	0.347335	1.27221	0.000739789	0.0358521
AT4G01610	0.346528	1.2715	0.000578389	0.0295903
AT1G66180	0.344816	1.26999	0.000625615	0.0312763
AT2G41410	0.344303	1.26954	0.000745471	0.036005
AT2G01450	0.344091	1.26935	0.000640739	0.0317539
AT5G47390	0.342602	1.26804	0.000950598	0.0427934
AT1G07040	0.341423	1.26701	0.00109135	0.0469776
AT1G58180	0.340818	1.26647	0.000908722	0.0414319
AT1G16810	0.340148	1.26589	0.00100158	0.0443185
AT1G49500	0.340033	1.26579	0.000760444	0.0365423
AT1G71080	0.338357	1.26432	0.00117173	0.0491747
AT3G07560	0.335974	1.26223	0.000860835	0.0398868
AT2G23130	0.335331	1.26167	0.000974757	0.0437428
AT1G74790	0.334359	1.26082	0.00113054	0.0480117
AT2G46220	0.331122	1.25799	0.00104943	0.0457711
AT3G27160	0.328697	1.25588	0.00109391	0.0470167
AT1G74970	0.327077	1.25447	0.0011463	0.0484643
AT1G64390	-0.3297	-1.25675	0.0011529	0.0485993
AT4G21150	-0.33452	-1.26096	0.00106232	0.046146
AT4G37800	-0.339042	-1.26492	0.000765182	0.0366464
AT5G08550	-0.346134	-1.27115	0.00107424	0.0465222
AT5G07120	-0.348919	-1.27361	0.000979715	0.0437588
AT3G62040	-0.349088	-1.27376	0.00066503	0.0328435
AT1G51680	-0.351294	-1.2757	0.000542073	0.0280343
AT4G32980	-0.353431	-1.2776	0.000839126	0.0390715
AT1G52190	-0.354448	-1.2785	0.00050379	0.0263897
AT1G14700	-0.357642	-1.28133	0.000586219	0.0298615
AT1G03310	-0.358042	-1.28169	0.000654655	0.0323872
AT5G08740	-0.363422	-1.28647	0.000444962	0.0237571
AT5G07670	-0.36443	-1.28737	0.000763268	0.0366163
AT5G07842	-0.366089	-1.28885	0.000590158	0.0299771
AT5G48030	-0.368134	-1.29068	0.000615787	0.0309479
AT4G01450	-0.368268	-1.2908	0.000806309	0.0380407
AT5G46910	-0.37186	-1.29402	0.00106801	0.0463226
AT5G20830	-0.37204	-1.29418	0.000832581	0.0388938
AT3G10420	-0.372633	-1.29471	0.000255654	0.0155002
AT5G07220	-0.376047	-1.29778	0.000209929	0.0135443
AT5G08420	-0.376448	-1.29814	0.000234406	0.0145844
AT5G08470	-0.376539	-1.29822	0.000304878	0.0175867
AT5G06960	-0.376675	-1.29835	0.000454213	0.024193
AT5G06910	-0.377189	-1.29881	0.000687251	0.0335341
AT4G13930	-0.37783	-1.29939	0.000181766	0.0119621
AT4G09760	-0.381421	-1.30262	0.000427239	0.023058
AT5G64110	-0.381687	-1.30286	0.000222818	0.0140474
AT5G51890	-0.382352	-1.30346	0.000246059	0.0150789
AT1G77350	-0.38309	-1.30413	0.000883512	0.0406729
AT3G09270	-0.383731	-1.30471	0.000391101	0.0215227
AT5G07290	-0.384106	-1.30505	0.000176713	0.0117107
AT5G09310	-0.384491	-1.3054	0.000546906	0.028233
AT5G08080	-0.384991	-1.30585	0.000192987	0.0125843
AT3G18290	-0.386876	-1.30756	0.000139394	0.00978366
AT5G53460	-0.392276	-1.31246	8.9356e-05	0.00686331
AT5G07960	-0.393591	-1.31366	0.000251453	0.015331
AT2G36570	-0.393862	-1.31391	0.000637059	0.0316266
AT5G03760	-0.394033	-1.31406	0.000107241	0.00795821
AT5G07300	-0.395056	-1.31499	0.000112362	0.00826829
AT5G08560	-0.396055	-1.3159	0.000100927	0.00752885
AT5G08100	-0.396094	-1.31594	0.000252786	0.0153591
AT5G08540	-0.397969	-1.31765	0.000112581	0.00826829
AT5G08170	-0.398515	-1.31815	0.000274186	0.0162904
AT5G09330	-0.398534	-1.31817	8.54708e-05	0.00662269
AT5G07920	-0.39928	-1.31885	0.000171208	0.0113989
AT1G51470	-0.400471	-1.31994	0.000122373	0.0087897
AT1G32450	-0.400902	-1.32033	6.41221e-05	0.00523559
AT5G08720	-0.401406	-1.32079	8.48473e-05	0.00660603
AT5G07020	-0.402063	-1.3214	6.79686e-05	0.00546233
AT5G59350	-0.403199	-1.32244	0.0003265	0.0186079
AT3G09220	-0.405237	-1.32431	0.000417905	0.022597
AT5G07580	-0.405914	-1.32493	0.000199956	0.0129794
AT4G27595	-0.406658	-1.32561	0.000163185	0.0109932
AT5G08120	-0.4075	-1.32639	0.000122456	0.0087897
AT4G18640	-0.407891	-1.32674	0.000212342	0.0135976
AT5G07320	-0.408789	-1.32757	0.000224076	0.0140955
AT5G07970	-0.409378	-1.32811	7.20419e-05	0.00573437
AT1G58370	-0.409892	-1.32859	0.000236413	0.0146772
AT5G08415	-0.412194	-1.33071	0.000670689	0.0328949
AT2G28520	-0.417851	-1.33594	5.54066e-05	0.00468507
AT4G09750	-0.420834	-1.3387	0.000146569	0.0102118
AT3G48340	-0.422574	-1.34032	0.00010761	0.00796479
AT5G07940	-0.42566	-1.34319	3.43709e-05	0.00316992
AT1G60590	-0.425962	-1.34347	6.17959e-05	0.00510416
AT3G21550	-0.427785	-1.34517	0.00119225	0.0496702
AT5G26000	-0.428053	-1.34542	1.83886e-05	0.00190546
AT5G08670	-0.429647	-1.3469	1.83687e-05	0.00190546
AT1G32100	-0.433199	-1.35022	6.23753e-05	0.00512232
AT5G07360	-0.43428	-1.35124	4.43171e-05	0.0038738
AT5G08680	-0.434988	-1.3519	1.56301e-05	0.0016871
AT5G08180	-0.436134	-1.35297	3.02514e-05	0.00288309
AT5G07860	-0.437645	-1.35439	4.51217e-05	0.00393207
AT5G07980	-0.438171	-1.35489	2.38697e-05	0.00237829
AT5G08440	-0.439188	-1.35584	3.49781e-05	0.00320494
AT3G50970	-0.439328	-1.35597	2.67285e-05	0.0026264
AT5G43350	-0.439853	-1.35647	1.53738e-05	0.00166575
AT5G08390	-0.440282	-1.35687	2.80038e-05	0.00269593
AT2G48130	-0.441096	-1.35764	5.81237e-05	0.00487145
AT5G07630	-0.441467	-1.35798	3.7483e-05	0.00336945
AT5G08290	-0.442745	-1.35919	1.40787e-05	0.00153712
AT3G57880	-0.443141	-1.35956	2.71003e-05	0.00264936
AT3G25110	-0.444163	-1.36052	0.00116131	0.0488815
AT5G06970	-0.449704	-1.36576	9.22406e-06	0.00108615
AT4G35380	-0.449881	-1.36593	0.000311189	0.0178066
AT1G51830	-0.452542	-1.36845	0.000148048	0.0102646
AT5G17460	-0.452848	-1.36874	0.000191179	0.012495
AT1G64780	-0.45554	-1.3713	1.05545e-05	0.00120986
AT5G27290	-0.455661	-1.37141	2.72588e-05	0.00264936
AT5G06850	-0.458011	-1.37365	1.71897e-05	0.00182776
AT3G07340	-0.458237	-1.37386	3.74738e-05	0.00336945
AT1G53520	-0.458641	-1.37425	0.000237836	0.0147334
AT5G07350	-0.459883	-1.37543	5.34173e-06	0.000670564
AT5G08660	-0.462007	-1.37746	1.91481e-05	0.00196984
AT5G08300	-0.462662	-1.37808	7.46817e-06	0.000894172
AT1G77280	-0.463167	-1.37856	5.98506e-05	0.00497231
AT5G08530	-0.468323	-1.3835	6.06454e-05	0.00502369
AT5G09440	-0.468828	-1.38398	5.09366e-06	0.000645106
AT5G07740	-0.469154	-1.3843	3.7058e-06	0.000502859
AT5G08200	-0.471533	-1.38658	1.0092e-05	0.00117601
AT2G25810	-0.472615	-1.38762	0.000171014	0.0113989
AT5G37500	-0.472895	-1.38789	0.00102412	0.0450807
AT3G22600	-0.476818	-1.39167	0.000895645	0.041165
AT5G08590	-0.477013	-1.39186	2.74717e-06	0.00039537
AT5G07830	-0.478612	-1.3934	1.72825e-05	0.00183078
AT5G08650	-0.478865	-1.39365	1.992e-06	0.000297194
AT1G30700	-0.478891	-1.39367	0.000912272	0.0415273
AT2G43120	-0.480392	-1.39512	0.00110759	0.0475331
AT1G60730	-0.480757	-1.39548	1.40585e-05	0.00153712
AT3G03780	-0.483151	-1.39779	2.15716e-06	0.000318809
AT1G20850	-0.486607	-1.40115	2.84609e-06	0.000407548
AT5G06800	-0.486649	-1.40119	4.26213e-06	0.000554583
AT2G04170	-0.487902	-1.4024	0.00114597	0.0484643
AT5G08240	-0.489687	-1.40414	5.68359e-06	0.000710349
AT5G08230	-0.491166	-1.40558	2.94058e-06	0.00041657
AT5G08010	-0.49171	-1.40611	1.01659e-05	0.00117759
AT1G08920	-0.495695	-1.41	8.09266e-06	0.000964889
AT1G10640	-0.49783	-1.41209	0.000138121	0.00971826
AT4G04370	-0.51205	-1.42608	0.00112578	0.0480114
AT2G46750	-0.513094	-1.42711	1.28404e-06	0.000210242
AT1G18980	-0.513656	-1.42766	5.46181e-05	0.00463213
AT5G08570	-0.514652	-1.42865	5.22348e-07	9.60311e-05
AT5G43180	-0.516178	-1.43016	4.03326e-06	0.000534788
AT5G06810	-0.516654	-1.43063	0.000303567	0.0175465
AT5G09320	-0.520031	-1.43399	0.000683491	0.0334652
AT2G37040	-0.521422	-1.43537	2.86634e-07	5.75205e-05
AT3G10340	-0.523326	-1.43726	9.19603e-07	0.000156916
AT5G07250	-0.527427	-1.44136	0.000164696	0.0110428
AT4G00910	-0.528731	-1.44266	0.00031119	0.0178066
AT4G39800	-0.529223	-1.44315	1.74206e-07	3.70461e-05
AT5G08410	-0.530266	-1.4442	1.56455e-06	0.000242301
AT4G20390	-0.530631	-1.44456	0.00098959	0.0439928
AT5G08160	-0.534936	-1.44888	2.73381e-07	5.56447e-05
AT5G09463	-0.53558	-1.44953	3.79901e-07	7.31464e-05
AT3G14940	-0.537439	-1.45139	1.39517e-07	3.04003e-05
AT5G09410	-0.53905	-1.45302	1.29247e-07	2.90003e-05
AT5G09450	-0.541056	-1.45504	1.86603e-06	0.000281346
AT2G32860	-0.541634	-1.45562	3.89399e-07	7.44718e-05
AT5G07890	-0.54323	-1.45723	1.36829e-06	0.000216616
AT5G07910	-0.543485	-1.45749	1.30225e-06	0.000210242
AT5G09350	-0.543553	-1.45756	7.26689e-07	0.000130196
AT5G08690	-0.544399	-1.45841	6.20171e-08	1.62132e-05
AT5G09462	-0.544596	-1.45861	2.4207e-07	4.96261e-05
AT5G08110	-0.545836	-1.45987	2.05309e-05	0.00209695
AT5G10930	-0.548165	-1.46223	3.41415e-06	0.000471506
AT4G04750	-0.551561	-1.46567	0.00111369	0.0477228
AT1G17170	-0.552447	-1.46657	0.000391241	0.0215227
AT5G09400	-0.553107	-1.46724	1.11443e-07	2.60302e-05
AT3G08040	-0.555075	-1.46925	0.000776011	0.0369666
AT2G40460	-0.55556	-1.46974	1.06058e-06	0.000175764
AT5G09460	-0.555747	-1.46993	1.37372e-07	3.03453e-05
AT5G28460	-0.55732	-1.47153	0.000228556	0.0143456
AT3G53980	-0.558531	-1.47277	0.000284914	0.016787
AT5G08580	-0.559759	-1.47402	3.26916e-07	6.51455e-05
AT4G35350	-0.560267	-1.47454	4.4703e-07	8.38679e-05
AT2G28780	-0.560357	-1.47463	1.03477e-07	2.47789e-05
AT2G38380	-0.560494	-1.47477	8.90164e-06	0.00105254
AT5G09461	-0.561273	-1.47557	9.94828e-08	2.42296e-05
AT5G08790	-0.562964	-1.4773	1.39755e-07	3.04003e-05
AT5G03260	-0.564047	-1.47841	0.000162459	0.0109932
AT2G38010	-0.564751	-1.47913	0.000847556	0.0393996
AT1G62280	-0.565639	-1.48004	0.000132136	0.00936008
AT5G54370	-0.56622	-1.48064	0.000353303	0.0199757
AT5G41040	-0.569518	-1.48403	1.18812e-07	2.70854e-05
AT1G45145	-0.575121	-1.4898	6.98676e-05	0.00557688
AT5G08380	-0.582962	-1.49792	0.000232174	0.0145408
AT5G06830	-0.587102	-1.50223	8.0751e-08	2.042e-05
AT1G80820	-0.588654	-1.50384	0.000930405	0.0420171
AT4G38080	-0.592201	-1.50755	8.50046e-06	0.00100929
AT4G15620	-0.593638	-1.50905	0.0005114	0.0267063
AT3G44990	-0.59439	-1.50983	3.43735e-05	0.00316992
AT5G07710	-0.596336	-1.51187	0.000138052	0.00971826
AT3G16920	-0.596738	-1.51229	3.81473e-05	0.00341838
AT1G73600	-0.597402	-1.51299	0.000274707	0.0162904
AT5G07590	-0.599324	-1.51501	2.20498e-07	4.62009e-05
AT5G07370	-0.59938	-1.51507	1.09549e-08	3.6299e-06
AT5G07870	-0.600134	-1.51586	1.62765e-08	5.09686e-06
AT5G09230	-0.60408	-1.52001	9.92363e-08	2.42296e-05
AT2G43510	-0.613305	-1.52976	1.68203e-05	0.00180192
AT1G78340	-0.62259	-1.53964	4.97009e-05	0.00430479
AT3G44540	-0.625985	-1.54326	0.000404946	0.0220638
AT4G33070	-0.626036	-1.54332	0.000301953	0.0175243
AT5G09420	-0.634804	-1.55273	9.83035e-05	0.00744389
AT2G46290	-0.636884	-1.55497	0.000899228	0.0412512
AT1G70830	-0.639137	-1.5574	2.01792e-10	9.91423e-08
AT1G51420	-0.641157	-1.55958	0.000187429	0.0122781
AT5G26270	-0.643991	-1.56265	6.21571e-10	2.85682e-07
AT5G08270	-0.650649	-1.56987	0.000150341	0.0103365
AT1G70170	-0.652892	-1.57232	0.000991811	0.0440027
AT5G07030	-0.656945	-1.57674	2.90109e-10	1.35524e-07
AT3G06390	-0.658148	-1.57806	9.51769e-06	0.00111612
AT5G07810	-0.66221	-1.58251	0.00055394	0.0285444
AT1G11190	-0.669897	-1.59096	9.9726e-05	0.0074784
AT1G43790	-0.670046	-1.59112	0.000810095	0.0381118
AT3G59140	-0.679794	-1.60191	1.96432e-09	8.05212e-07
AT5G08310	-0.68274	-1.60519	0.00086359	0.0399495
AT2G24762	-0.685187	-1.60791	5.01331e-05	0.00432248
AT2G22510	-0.702791	-1.62765	1.78994e-05	0.00188214
AT1G74670	-0.708437	-1.63403	2.94997e-12	2.0503e-09
AT5G07680	-0.71379	-1.64011	1.28612e-10	6.54449e-08
AT1G06080	-0.717203	-1.64399	0.000119333	0.00865267
AT5G07390	-0.717727	-1.64459	0.000597467	0.0302405
AT1G74460	-0.719051	-1.6461	1.85964e-06	0.000281346
AT3G21340	-0.726653	-1.6548	0.00101828	0.0449409
AT5G49770	-0.731648	-1.66053	0.000981257	0.0437588
AT1G78000	-0.735254	-1.66469	3.18553e-08	9.07749e-06
AT2G28990	-0.737943	-1.6678	1.05718e-05	0.00120986
AT5G07800	-0.752974	-1.68526	5.04306e-05	0.00432248
AT1G48750	-0.768701	-1.70373	5.02487e-13	3.76812e-10
AT5G08640	-0.78097	-1.71829	4.03493e-06	0.000534788
AT3G60140	-0.783349	-1.72112	6.82943e-06	0.000838843
AT2G41850	-0.788204	-1.72692	2.30313e-05	0.00231091
AT5G35940	-0.797242	-1.73778	5.45858e-08	1.46743e-05
AT2G23540	-0.802357	-1.74395	6.51406e-11	3.50235e-08
AT4G36610	-0.804011	-1.74595	0.000177547	0.0117387
AT2G46740	-0.806143	-1.74853	4.47358e-07	8.38679e-05
AT5G08370	-0.809413	-1.7525	3.37508e-14	3.10246e-11
AT5G08020	-0.80992	-1.75311	2.46783e-06	0.000360633
AT4G18550	-0.8106	-1.75394	6.53529e-05	0.00532085
AT3G11430	-0.815345	-1.75972	8.25012e-07	0.000145121
AT3G19620	-0.819137	-1.76435	4.33054e-05	0.00380874
AT5G12420	-0.823462	-1.76965	7.03776e-09	2.4759e-06
AT4G00460	-0.830365	-1.77814	0.00112716	0.0480114
AT5G07730	-0.835905	-1.78498	0.00022047	0.0139914
AT5G07660	-0.839171	-1.78902	0.000169471	0.0113363
AT1G74010	-0.84348	-1.79437	0.00117864	0.0493918
AT1G05700	-0.844309	-1.7954	0.000618663	0.0310377
AT1G68850	-0.849388	-1.80174	1.71612e-05	0.00182776
AT3G27200	-0.863027	-1.81885	1.54536e-06	0.000240637
AT5G23190	-0.872865	-1.8313	5.67339e-05	0.00478311
AT3G44300	-0.87692	-1.83645	9.701e-07	0.000163574
AT1G13340	-0.894397	-1.85883	0.000614002	0.0309479
AT1G49960	-0.899648	-1.86561	0.000535314	0.0277351
AT4G23700	-0.907533	-1.87583	6.25097e-09	2.28369e-06
AT3G01420	-0.909402	-1.87827	2.25422e-08	6.4885e-06
AT3G05400	-0.910958	-1.88029	3.4923e-08	9.75651e-06
AT5G09480	-0.9156	-1.88635	1.50554e-08	4.84742e-06
AT1G09380	-0.945038	-1.92524	0.00014892	0.0103001
AT5G06940	-0.952018	-1.93458	0.000488349	0.0257227
AT5G06860	-0.957111	-1.94142	1.82646e-08	5.65726e-06
AT3G50400	-0.959411	-1.94452	1.30582e-06	0.000210242
AT3G25190	-0.961658	-1.94755	2.14019e-08	6.33105e-06
AT2G17060	-0.976421	-1.96758	5.84349e-05	0.00488317
AT1G17180	-1.01245	-2.01733	1.05594e-05	0.00120986
AT3G08860	-1.02344	-2.03276	0.000241698	0.0149079
AT5G58860	-1.04564	-2.06429	1.05503e-10	5.4662e-08
AT5G57260	-1.06384	-2.09049	2.59427e-05	0.00256367
AT5G20790	-1.06881	-2.0977	6.35186e-06	0.000786968
AT1G08430	-1.07332	-2.10428	0.000216875	0.0137948
AT2G34080	-1.08373	-2.11951	4.8537e-09	1.84415e-06
AT5G13580	-1.08447	-2.12059	1.45661e-13	1.18593e-10
AT1G56320	-1.08467	-2.12089	2.29357e-05	0.00230945
AT3G52790	-1.10131	-2.14549	0.000363057	0.0204865
AT5G39090	-1.10413	-2.1497	0.000777056	0.0369666
AT3G44550	-1.14948	-2.21834	3.40775e-07	6.69705e-05
AT4G34320	-1.15458	-2.2262	6.57956e-05	0.00534163
AT1G70880	-1.17254	-2.25408	5.68246e-09	2.10972e-06
AT5G04950	-1.17941	-2.26485	1.11022e-16	1.37552e-13
AT3G21351	-1.19552	-2.29028	6.6062e-09	2.35313e-06
AT2G02300	-1.20815	-2.31042	0.00112964	0.0480117
AT3G52780	-1.26447	-2.40239	1.8034e-05	0.00188888
AT1G55020	-1.27561	-2.42102	0	0
AT1G29090	-1.28026	-2.42883	1.82072e-09	7.6299e-07
AT2G03360	-1.28916	-2.44385	0.000369326	0.0207171
AT1G71140	-1.30036	-2.46291	2.20832e-11	1.31101e-08
AT5G39520	-1.31165	-2.48225	1.43121e-06	0.000225325
AT5G33355	-1.32357	-2.50285	0.00108798	0.0469745
AT5G09530	-1.33425	-2.52144	0	0
AT1G54095	-1.35714	-2.56178	0.00066838	0.0328949
AT2G02990	-1.37036	-2.58534	5.10451e-05	0.00434203
AT3G07970	-1.38496	-2.61166	0.00111792	0.0478324
AT5G07475	-1.43193	-2.69807	4.3821e-07	8.32482e-05
AT5G06090	-1.45267	-2.73714	2.52757e-05	0.00250961
AT5G44440	-1.50839	-2.84493	1.18527e-12	8.6604e-10
AT5G25980	-1.52551	-2.87889	3.33067e-16	3.79643e-13
AT5G09520	-1.55431	-2.93692	1.35336e-13	1.13428e-10
AT3G46660	-1.56195	-2.95253	0.000563571	0.028884
AT1G11080	-1.58991	-3.01031	0.000769003	0.0367676
AT4G01430	-1.61321	-3.05932	3.79174e-08	1.03894e-05
AT2G05910	-1.66077	-3.16185	0.000309623	0.0178066
AT4G36700	-1.72071	-3.296	3.31861e-07	6.56715e-05
AT4G22470	-1.79064	-3.45968	1.07118e-07	2.54369e-05
AT1G60110	-1.81457	-3.51755	1.11029e-05	0.00126051
AT1G03700	-1.85791	-3.62483	0.000233388	0.0145528
AT5G14650	-1.92341	-3.79318	0.000868273	0.040101
AT1G73220	-1.92847	-3.80652	0.000271886	0.0162085
AT5G46960	-2.19623	-4.58281	3.87468e-13	2.98413e-10
AT2G13810	-2.27887	-4.85298	6.30509e-08	1.63336e-05
AT2G46950	-2.28486	-4.87318	0	0
AT5G08250	-2.49517	-5.63795	9.31603e-09	3.23744e-06
AT3G21380	-2.60251	-6.07341	0	0
AT4G21490	-2.69052	-6.45547	2.23621e-08	6.4885e-06
AT3G25655	-2.74138	-6.68709	0.000731345	0.0355033
AT1G60740	-2.79833	-6.95632	1.01651e-08	3.40782e-06
AT5G46950	-3.00316	-8.01752	4.2863e-05	0.00379325
AT5G15948	-3.01577	-8.08793	9.294e-11	4.90448e-08
AT4G19112	-3.08749	-8.50019	9.19407e-07	0.000156916
AT5G05290	-3.16841	-8.99055	0	0
AT1G29100	-3.26972	-9.6446	0	0
AT5G46940	-3.57253	-11.897	2.72646e-05	0.00264936
AT4G36880	-3.67692	-12.7898	0	0
AT1G05250	-3.77802	-13.7182	2.31258e-06	0.000339687
AT2G39840	-3.85352	-14.4553	0	0
AT1G24881	-3.86414	-14.562	4.4248e-11	2.42479e-08
AT4G23560	-4.07425	-16.845	0	0
AT1G48598	-4.39984	-21.1098	3.08553e-12	2.09346e-09
AT5G50520	-4.55195	-23.4571	0.000437154	0.0235125
AT2G14610	-4.91134	-30.0927	0.000153381	0.0105066
AT2G39850	-8.27008	-308.705	0	0
